# Supplementary material for: Silencing of the chemokine CXC receptor 4 (CXCR4) hampers cancer progression and increases cisplatin (DDP)-sensitivity in clear cell renal cell carcinoma (ccRCC)
Source: Bioengineered. 2021 Jun 28;12(1):2957–69. doi: 10.1080/21655979.2021.1943112 (PMC8806489; doi:10.1080/21655979.2021.1943112)
Supplement: Supplemental Material [file KBIE_A_1943112_SM1365.zip]

Archive with 3 entries (3 files):
- Figure S1.jpg
- Figure S2.jpg
- Supplementary Figure legends.docx
